# Supplementary material for: Preparation and Coagulation Performance of Polyaluminum Lanthanum Silicate Coagulant
Source: Int J Environ Res Public Health. 2023 Feb 4;20(4):2793. doi: 10.3390/ijerph20042793 (PMC9957236; doi:10.3390/ijerph20042793)
Supplement: Supplementary file 1 [file ijerph-20-02793-s001.zip]

Archive with 1 entries (1 files):
- ijerph-2145778-supplementary.pdf
